# Supplementary material for: Genetic diversity of Spanish Prunus domestica L. germplasm reveals a complex genetic structure underlying
Source: PLoS One. 2018 Apr 9;13(4):e0195591. doi: 10.1371/journal.pone.0195591 (PMC5891032; doi:10.1371/journal.pone.0195591)
Supplement: S1 Table — Collection information include name, collection site, specific longitude, latitude, approximate elevation, group placement by structure analysis with the mean qI values (when K = 2, K = 3 and K = 5 were considered) and the chloroplastic haplotypes. (XLSX) [file pone.0195591.s004.xlsx]

## Sheet: S1 Table
S1 Table. Information of the unique genotypes plum accessions used in this study. Collection information include name, collection site, specific longitude, latitude, approximate elevation, group placement by STRUCTURE analysis with the mean qI values (when K = 2, K = 3 and K = 5 were considered) and the chloroplastic haplotypes.
Accesion name	Site of collection	Latitude (N)	Longitude (W)	Elevation (m)	K = 2a	qI	K = 3a	qI	K = 5a	qI	Haplotype
Fraginal-01	Fraginal Bajo;Huesca	42.5889	-0.59	775	G2.1	0.987	G3.1	0.988	G5.1	0.992	H1
Fraginal-02	Fraginal Bajo;Huesca	42.5889	-0.59	775	G2.1	0.5336	G3.1	0.4986	G5.2	0.5742	H1
Las Tiesas-01	Las Tiesas Altas;Hu	42.66	-0.66	920	G2.2	0.8094	G3.2	0.9038	G5.3	0.9358	H7
Bubal-01	Bubal;Huesca	42.7042	-0.32	1200	G2.2	0.9076	G3.2	0.905	G5.2	0.9706	H1
Bubal-02	Bubal;Huesca	42.7042	-0.32	1200	G2.1	0.9392	G3.1	0.9364	G5.1	0.9466	H1
Ainsa-01	Ainsa ;Huesca	42.4147	0.14	580	G2.1	0.6482	G3.1	0.5776	G5.1	0.551	H5
Villanua-01	Villanua;Huesca	42.68	-0.54	953	G2.2	0.978	G3.2	0.9824	G5.2	0.9854	H1
Villanua-02	Villanua;Huesca	42.68	-0.54	953	G2.2	0.981	G3.2	0.98	G5.2	0.9896	H1
Borau-01	Borau;Huesca	42.6586	-0.59	1008	G2.1	0.7854	G3.1	0.77	G5.1	0.7382	H1
Borau-02	Borau;Huesca	42.6586	-0.59	1008	G2.2	0.9698	G3.2	0.98	G5.2	0.985	H1
Caldearenas-01	Caldearenas;Huesca	42.4362	-0.52	650	G2.2	0.7058	G3.2	0.8936	G5.2	0.8748	H1
Badaguas-01	Badaguas;Huesca	42.58	-0.46	1041	G2.2	0.9598	G3.2	0.979	G5.2	0.9824	H1
Sahun-01	Sahun;Huesca	42.5784	0.47	1135	G2.2	0.8162	G3.2	0.904	G5.2	0.8494	H1
Eresue-01	Eresue;Huesca	42.55	0.48	1350	G2.2	0.858	G3.2	0.9028	G5.2	0.7252	H1
Valderromeron-01	Rudilla	40.99	-1.01	1224	G2.2	0.9594	G3.3	0.4942	G5.4	0.417	H1
Boltaña-01	Boltaña;Huesca	42.44	0.066	643	G2.2	0.7462	G3.2	0.9128	G5.3	0.8604	H1
Boltaña-02	Boltaña;Huesca	42.44	0.066	643	G2.2	0.8602	G3.2	0.849	G5.2	0.9658	H4
Garrapinillos-01	Garrapinillos;Zaragoza	41.68	-1.03	232	G2.1	0.988	G3.1	0.989	G5.1	0.9924	H1
Garrapinillos-02	Garrapinillos;Zaragoza	41.68	-1.03	232	G2.2	0.9856	G3.3	0.9864	G5.4	0.9864	H1
San Martin-01	San Martin del Rio;Teruel	41.06	-1.39	781	G2.1	0.9534	G3.1	0.9568	G5.1	0.9722	H1
Daroca-01	Daroca;Zaragoza	41.1144	-1.41453	797	G2.1	0.9764	G3.1	0.9786	G5.1	0.9854	H1
Daroca-03	Daroca;Zaragoza	41.1144	-1.41453	797	G2.2	0.8246	G3.2	0.958	G5.3	0.9794	H1
Ainsa-02	Ainsa ;Huesca	42.4147	0.14	580	G2.2	0.9736	G3.2	0.963	G5.3	0.9756	H1
Ainsa-05	Ainsa ;Huesca	42.4147	0.14	580	G2.2	0.6004	G3.2	0.6264	G5.2	0.5834	H1
Fanlo-01	Fanlo;Huesca	42.61	0.006	1342	G2.2	0.952	G3.2	0.9782	G5.2	0.9834	H1
El Frago-01	El Frago;Zaragoza	42.27	-0.92	629	G2.2	0.7104	G3.2	0.7656	G5.2	0.5542	H1
Señiu-01	Señiu;Huesca	42.4598	0.642318	1258	G2.2	0.6162	G3.2	0.7346	G5.3	0.7362	H8
Ureta-01	Ureta;Navarra	42.8889	-1.4	760	G2.2	0.5552	G3.1	0.4356	G5.4	0.3532	H1
Ainsa-08	Ainsa ;Huesca	42.4147	0.14	580	G2.1	0.987	G3.1	0.988	G5.1	0.992	H1
Ainsa-09	Ainsa ;Huesca	42.4147	0.14	580	G2.1	0.987	G3.1	0.9886	G5.1	0.992	H1
Ainsa-10	Ainsa ;Huesca	42.4147	0.14	580	G2.2	0.5952	G3.2	0.5536	G5.2	0.4064	H7
Ainsa-11	Ainsa ;Huesca	42.4147	0.14	580	G2.1	0.893	G3.1	0.9022	G5.1	0.9292	H1
Montes Univ-01	Montes Universales;Navarra	40.38	-1.74	1600	G2.2	0.9118	G3.2	0.8334	G5.2	0.954	H5
Ureta-02	Ureta;Navarra	42.8889	-1.4	760	G2.2	0.7466	G3.2	0.408	G5.2	0.716	H5
Ureta-03	Ureta;Navarra	42.8889	-1.4	760	G2.2	0.9254	G3.2	0.9192	G5.3	0.7456	H1
Sta Eulalia-01	Sta Eulalia;Huesca	42.2111	-0.296562	867	G2.2	0.757	G3.2	0.8204	G5.2	0.8832	H5
Asque-01	Asque;Huesca	42.17	0.052	630	G2.2	0.5218	G3.2	0.574	G5.3	0.5954	H1
Asque-02	Asque;Huesca	42.17	0.052	630	G2.1	0.629	G3.1	0.5442	G5.1	0.5186	H1
Ainsa-12	Ainsa ;Huesca	42.4147	0.14	580	G2.2	0.863	G3.2	0.921	G5.2	0.8472	H1
Boltaña-03	Boltaña;Huesca	42.44	0.066	643	G2.2	0.951	G3.3	0.5402	G5.4	0.5382	H1
Novales-01	Novales;Huesca	42.0328	-0.29	464	G2.1	0.968	G3.1	0.9784	G5.1	0.9838	H1
Novales-03	Novales;Huesca	42.0328	-0.29	464	G2.1	0.9724	G3.1	0.9832	G5.1	0.9888	H1
Oros-01	Orós Alto;Huesca	42.61	-0.31	830	G2.1	0.822	G3.1	0.8352	G5.1	0.8242	H1
Javierre-01	Javierre del Obispo;Huesca	42.5365	-0.32	878	G2.1	0.5258	G3.2	0.5664	G5.3	0.5394	H1
Cornudella-01	Cornudella de Valiera;Huesca	42.27	0.65	1065	G2.1	0.987	G3.1	0.989	G5.1	0.992	H1
Daroca-4	Daroca;Zaragoza	41.1144	-1.41453	797	G2.2	0.5586	G3.2	0.7016	G5.3	0.8288	H1
El endrinal-01	Bronchales;Teruel	40.49	-1.54	1569	G2.2	0.8104	G3.2	0.6458	G5.2	0.5066	H1
Orihuela-01	Orihuela del Tremedal;Teruel	40.55	-1.66	1447	G2.2	0.7554	G3.2	0.8802	G5.3	0.9512	H1
Boltaña-04	Botaña; Huesca	42.44	0.066	643	G2.2	0.597	G3.3	0.583	G5.4	0.72	H1
El endrinal-02	Bronchales;Teruel	40.49	-1.54	1569	G2.2	0.7654	G3.2	0.9364	G5.3	0.9578	H1
Guadalaviar-01	Guadalaviar;Teruel	40.39	-1.72	1519	G2.2	0.8456	G3.2	0.7722	G5.2	0.7676	H1
Guadalaviar-03	Guadalaviar;Teruel	40.39	-1.72	1519	G2.2	0.8992	G3.2	0.8786	G5.3	0.972	H1
Guadalaviar-04	Guadalaviar;Teruel	40.4	-1.73	1519	G2.2	0.9234	G3.2	0.8904	G5.3	0.9708	H1
Guadalaviar-06	Guadalaviar;Teruel	40.4	-1.78	1519	G2.2	0.978	G3.2	0.5644	G5.3	0.5398	H1
Nocito-01	Nocito;Huesca	42.32	-0.25	931	G2.2	0.9346	G3.2	0.9616	G5.2	0.8732	H1
Bara-01	Bara;Huesca	42.33	-0.126	1110	G2.1	0.8562	G3.1	0.8448	G5.1	0.85	H1
Abellada-01	Abellada;Huesca	42.32	-0.217	1221	G2.2	0.955	G3.2	0.9668	G5.3	0.6282	H1
Belsue-02	Belsue;Huesca	42.31	-0.38	934	G2.1	0.9616	G3.1	0.98	G5.1	0.9858	H1
Griegos-01	Griegos;Teruel	40.42	-1.71	1601	G2.2	0.9748	G3.2	0.9508	G5.3	0.9816	H1
Griegos-02	Griegos;Teruel	40.42	-1.71	1601	G2.2	0.8862	G3.2	0.9672	G5.3	0.9864	H1
Griegos-03	Griegos;Teruel	40.42	-1.71	1601	G2.2	0.813	G3.2	0.8108	G5.3	0.855	H1
Bronchales-01	Bronchales;Teruel	40.51	-1.59	1569	G2.2	0.8576	G3.2	0.964	G5.3	0.9726	H1
Calomarde-01	Calomarde;Teruel	40.37	-1.58	1312	G2.2	0.9288	G3.2	0.9086	G5.2	0.9596	H1
Bronchales-02	Bronchales;Teruel	40.51	-1.59	1569	G2.1	0.5942	G3.1	0.5012	G5.3	0.492	H1
Calomarde-03	Calomarde;Teruel	40.37	-1.58	1312	G2.2	0.992	G3.3	0.989	G5.4	0.9904	H2
Gea-02	Gea de Albarracín;Teruel	40.4076	-1.34	1031	G2.2	0.9562	G3.2	0.922	G5.2	0.962	H1
Gea-01	Gea de Albarracín;Teruel	40.4076	-1.34	1031	G2.2	0.9552	G3.2	0.856	G5.2	0.8232	H1
Albarracin-01	Albarracín;Teruel	40.4076	-1.44388	1260	G2.2	0.5806	G3.1	0.4372	G5.4	0.6698	H1
Albarracin-03	Albarracín;Teruel	40.4076	-1.44388	1260	G2.2	0.944	G3.2	0.9414	G5.3	0.9464	H1
Albarracin-04	Albarracín;Teruel	40.4076	-1.44388	1260	G2.2	0.9406	G3.2	0.7576	G5.3	0.8886	H1
Albarracin-05	Albarracín;Teruel	40.4076	-1.44388	1260	G2.2	0.991	G3.3	0.9866	G5.4	0.9848	H3
Lahoz-02	Lahoz;Valdegovia,Alava	42.88	-3.24	907	G2.2	0.9448	G3.2	0.9696	G5.3	0.805	H1
Lahoz-06	Lahoz;Valdegovia,Alava	42.88	-3.24	907	G2.2	0.818	G3.2	0.9216	G5.3	0.9668	H1
Lahoz-12	Lahoz;Valdegovia,Alava	42.88	-3.24	907	G2.1	0.9716	G3.1	0.977	G5.1	0.9832	H1
Villamardones-2	Villamardones;Valdegovia,Palencia	42.87	-3.23	912	G2.2	0.9454	G3.2	0.975	G5.3	0.986	H1
Villamardones-3	Villamardones;Valdegovia,Palencia	42.87	-3.23	912	G2.2	0.9462	G3.2	0.9676	G5.3	0.9834	H1
Lalastra-03	Lalastra;Valdegovia,Alava	42.87	-3.22	896	G2.2	0.6972	G3.2	0.8866	G5.3	0.9754	H1
Lalastra-04	Lalastra;Valdegovia,Alava	42.87	-3.22	896	G2.2	0.8034	G3.2	0.9126	G5.3	0.9006	H1
Lalastra-06	Lalastra;Valdegovia,Alava	42.87	-3.22	896	G2.2	0.929	G3.2	0.9748	G5.2	0.5336	H1
Lalastra-07	Lalastra;Valdegovia,Alava	42.87	-3.22	896	G2.2	0.944	G3.2	0.9746	G5.3	0.9806	H1
Lalastra-08	Lalastra;Valdegovia,Alava	42.87	-3.22	896	G2.2	0.882	G3.2	0.9682	G5.3	0.5404	H1
Lalastra-12	Lalastra;Valdegovia,Alava	42.87	-3.22	896	G2.2	0.8868	G3.2	0.9204	G5.3	0.928	H1
Lalastra-17	Lalastra;Valdegovia,Alava	42.87	-3.22	896	G2.2	0.8134	G3.2	0.864	G5.3	0.969	H1
Ribera-01	Ribera;Valdegovia,Alava	42.85	-3.23	755	G2.1	0.9642	G3.1	0.9784	G5.1	0.9864	H1
Ribera-04	Ribera;Valdegovia,Alava	42.85	-3.23	755	G2.2	0.6256	G3.2	0.7794	G5.3	0.8578	H1
Ribera-09	Ribera;Valdegovia,Alava	42.85	-3.23	755	G2.2	0.8614	G3.2	0.8874	G5.3	0.7036	H1
Ribera-13	Ribera;Valdegovia,Alava	42.85	-3.23	755	G2.2	0.8348	G3.2	0.924	G5.3	0.9564	H1
Ribera-15	Ribera;Valdegovia,Alava	42.85	-3.23	755	G2.2	0.903	G3.2	0.9434	G5.3	0.718	H1
Abuelo	Castrillo de Villavega;Castrillo de Villavega,	42.45	-4.48	848	G2.1	0.9494	G3.1	0.9664	G5.1	0.9756	H1
Albatros	Reference				G2.2	0.9092	G3.3	0.955	G5.4	0.9812	H6
Amarouge	Reference				G2.2	0.6546	G3.2	0.679	G5.3	0.7162	H1
Anna Spath	Reference				G2.2	0.7628	G3.3	0.6008	G5.4	0.728	H1
Arandana	Reference				G2.2	0.6772	G3.3	0.5968	G5.4	0.8066	H1
Cacanska lepotica	Reference				G2.2	0.9456	G3.3	0.558	G5.4	0.7748	H5
Cacanska rodna	Reference				G2.2	0.9564	G3.3	0.9546	G5.4	0.9852	H5
California	Reference				G2.2	0.7892	G3.3	0.6638	G5.4	0.8666	H1
Campenca	Reference				G2.2	0.768	G3.2	0.6988	G5.3	0.7746	H1
Catalonia	Reference				G2.2	0.7706	G3.2	0.8794	G5.3	0.9282	H1
Coe's Golden Drop	Reference				G2.2	0.5286	G3.3	0.4968	G5.4	0.6006	H1
De la Rosa	Reference				G2.2	0.9352	G3.2	0.966	G5.3	0.9824	H1
De Montfort	Reference				G2.1	0.7124	G3.1	0.6678	G5.1	0.6184	H1
D'Ente	Reference				G2.2	0.641	G3.3	0.5302	G5.4	0.46	H1
Ersinger	Reference				G2.2	0.9728	G3.3	0.906	G5.4	0.9734	H1
Gran Prize	Reference				G2.2	0.8584	G3.3	0.6908	G5.4	0.5814	H1
Grosse Bleue	Reference				G2.2	0.9606	G3.3	0.965	G5.4	0.9866	H1
Impérial Epineuse	Reference				G2.1	0.6294	G3.1	0.66	G5.1	0.553	H5
Jojo	Reference				G2.2	0.9642	G3.3	0.8554	G5.4	0.9578	H1
Kirke	Reference				G2.1	0.5554	G3.1	0.5678	G5.1	0.5148	H1
Lincoln	Reference				G2.2	0.9268	G3.3	0.9544	G5.4	0.9836	H1
Marcarrière	Reference				G2.2	0.9642	G3.3	0.866	G5.4	0.5296	H5
Mariolet	Reference				G2.2	0.528	G3.2	0.6016	G5.2	0.6814	H1
Monsieur Hatif	Reference				G2.2	0.945	G3.2	0.9728	G5.2	0.9284	H1
Ontario	Reference				G2.2	0.6184	G3.3	0.5442	G5.4	0.613	H1
Pozegaka	Reference				G2.2	0.9774	G3.3	0.974	G5.4	0.9764	H1
President	Reference				G2.2	0.7302	G3.3	0.6676	G5.4	0.848	H1
Prune de Vars	Reference				G2.1	0.6444	G3.1	0.5976	G5.1	0.6006	H1
Questsche d´Italie	Reference				G2.1	0.5404	G3.1	0.5732	G5.1	0.5044	H1
Reine Claude Comte d'Altham	Reference				G2.1	0.6678	G3.1	0.706	G5.1	0.648	H1
Reine Claude de Bavay	Reference				G2.1	0.5826	G3.1	0.604	G5.1	0.5198	H1
Reine Claude Diaphane	Reference				G2.1	0.7148	G3.1	0.731	G5.1	0.689	H1
Reine Claude d'Oullins	Reference				G2.1	0.5276	G3.1	0.5146	G5.1	0.4122	H1
Reine Claude Rosée	Reference				G2.1	0.6708	G3.1	0.6674	G5.1	0.6298	H1
Reine Claude Tardive de Chambourcy	Reference				G2.1	0.9736	G3.1	0.9738	G5.1	0.9804	H1
Reine Claude Verte	Reference				G2.1	0.9832	G3.1	0.986	G5.1	0.991	H1
Reine Claude Violette	Reference				G2.1	0.6276	G3.1	0.569	G5.1	0.5666	H1
Royale Bleue	Reference				G2.2	0.9046	G3.3	0.7032	G5.2	0.507	H5
Ruth Gerstetter	Reference				G2.2	0.9658	G3.3	0.5738	G5.4	0.7394	H1
Saint Antonin	Reference				G2.2	0.8914	G3.3	0.9356	G5.3	0.9584	H1
Stanley	Reference				G2.2	0.9454	G3.3	0.645	G5.4	0.8734	H5
Tragedy	Reference				G2.2	0.6808	G3.2	0.7306	G5.2	0.5188	H1
Tuleu gras	Reference				G2.2	0.981	G3.3	0.8648	G5.4	0.7938	H6
Utility	Reference				G2.2	0.8262	G3.3	0.463	G5.2	0.5342	H1
Valor	Reference				G2.2	0.7594	G3.3	0.5846	G5.4	0.4902	H5
Victoria	Reference				G2.2	0.9382	G3.3	0.7954	G5.4	0.9228	H1
Washington	Reference				G2.1	0.5384	G3.1	0.5702	G5.1	0.5182	H1
a Strong assigments of the genotypes (qI >0.80) to a given particular genetic group is indicated in bold.
